# Supplementary material for: Cacao Pod Husk Flour as an Ingredient for Reformulating Frankfurters: Effects on Quality Properties
Source: Foods. 2021 May 30;10(6):1243. doi: 10.3390/foods10061243 (PMC8229612; doi:10.3390/foods10061243)
Supplement: Supplementary file 1 [file foods-10-01243-s001.zip]

Archive with 1 entries (1 files):
- foods-1213457-supplementary.pdf
